# Supplementary material for: Refining Risk Stratification and Surveillance Strategies in Pleuropulmonary Solitary Fibrous Tumors—An International, Retrospective, Multicenter Analysis
Source: Cancers (Basel). 2025 Dec 5;17(24):3893. doi: 10.3390/cancers17243893 (PMC12730344; doi:10.3390/cancers17243893)
Supplement: Supplementary file 1 [file cancers-17-03893-s001.zip]

Archive with 1 entries (1 files):
- cancers-4016737-supplementary.pdf
